# Supplementary material for: Enteric Pathogens in Wild Boars Across the European Union: Prevalence and Antimicrobial Resistance Within a One Health Framework
Source: Antibiotics (Basel). 2025 Dec 10;14(12):1246. doi: 10.3390/antibiotics14121246 (PMC12729840; doi:10.3390/antibiotics14121246)
Supplement: Supplementary file 1 [file antibiotics-14-01246-s001.zip]

Archive with 1 entries (1 files):
- antibiotics-4004013-supplementary.pdf
